# Supplementary material for: Data-Driven Technology Roadmaps to Identify Potential Technology Opportunities for Hyperuricemia Drugs
Source: Pharmaceuticals (Basel). 2022 Nov 3;15(11):1357. doi: 10.3390/ph15111357 (PMC9694917; doi:10.3390/ph15111357)
Supplement: Supplementary file 1 [file pharmaceuticals-15-01357-s001.zip]

Archive with 1 entries (1 files):
- pharmaceuticals-1929159-supplementary.pdf
